# Supplementary material for: A case report of small cell neuroendocrine carcinoma of the ovary and review of the literature
Source: Front Immunol. 2025 May 22;16:1569011. doi: 10.3389/fimmu.2025.1569011 (PMC12137309; doi:10.3389/fimmu.2025.1569011)
Supplement: Supplementary file 1 [file Table1.xls]

## Sheet: Sheet1
	NSE（ng/ml）	CA125（U/ml）	HE4（pmol/L）
2022.12.06	80.11	318.6	66.67
2023.01.05	83.22	80.41	56.11
2023.01.29	27.46	50.75	42.94
2023.02.20	19.35	25.87	41.59
2023.03.13	25.79	19.07	41.89
2023.04.04	23.16	15.16	40.72
2023.04.26	24.46	15.79	40.75
2023.05.17	20.87	13.7	44.34
2023.06.07	13.4	14.17	53.44
2023.06.28	14.88	11.22	48.56
2023.07.19	16.77	12.45	46.33
2023.08.09	17.25	12.27	47.83
2023.08.29	17	13.16	47.54
2023.09.18	12.39	10.5	43.46
2023.10.09	14.38	11.1	45.57
2023.11.01	15.67	12.88	50.01
2023.12.12	16.11	10.39	45.47
2024.01.23	15.63	9.12	41.29
2024.03.05	17.14	10.02	40.84
2024.06.05	10.34	8.52	45.47
